# Supplementary material for: Jasmonic Acid and Ethylene Participate in the Gibberellin-Induced Ovule Programmed Cell Death Process in Seedless Pear ‘1913’ (Pyrus hybrid)
Source: Int J Mol Sci. 2021 Sep 11;22(18):9844. doi: 10.3390/ijms22189844 (PMC8466629; doi:10.3390/ijms22189844)
Supplement: Supplementary file 1 [file ijms-22-09844-s001.zip]

Archive with 1 entries (1 files):
- ijms-1320559.xlsx
