# Supplementary material for: Jasmonic Acid and Ethylene Participate in the Gibberellin-Induced Ovule Programmed Cell Death Process in Seedless Pear ‘1913’ (Pyrus hybrid)
Source: Int J Mol Sci. 2021 Sep 11;22(18):9844. doi: 10.3390/ijms22189844 (PMC8466629; doi:10.3390/ijms22189844)
Supplement: Supplementary file 1 [file ijms-22-09844-s001.zip › ijms-1320559.xlsx]

## Sheet: Sheet1
Table S1 List of primers
Primers	Sequences (5’-3’)	Experiments
PbActin-F	GACTTTGGCAAAATGGGGG	qRT-PCR
PbActin-R	AAGCAGATGGAGGCATTCCG	qRT-PCR
PbCysp1-F	CGGCGAAAACCAGTACACAC	qRT-PCR
PbCysp1-R	CATGATCTCCGGGAGCTGTC	qRT-PCR
PbSAG39-F	TGGGAGCTTGGTCTTCTCAA	qRT-PCR
PbSAG39-R	GACGTCATTATATACGCGGCCA	qRT-PCR
PbACS1-F	TGTCCGAGGAAACACTGGAC	qRT-PCR
PbACS1-R	TCTCGAGTGGCTTAACTGGC	qRT-PCR
PbACO-F	ATCATCTCTCCCGCTCCCAA	qRT-PCR
PbACO-R	TCGAATCTGAGGCCCTTGTC	qRT-PCR
PbEIL1-F	CCAGATGAACTGTCAATACCGC	qRT-PCR
PbEIL1-R	TGTTGAAATGTGGGTGCAGG	qRT-PCR
PbMYC2-F	TGATGGAGGCGTTTATGAGC	qRT-PCR
PbMYC2-R	GTAGTCAGAAGTGGAGGCCG	qRT-PCR
PbAOC-F	AGGACTTTAGCGTGTTGGCT	qRT-PCR
PbAOC-R	ACGTCACAGTAATGGCAGCA	qRT-PCR
PbLOX3-F	CGGGAAGGATTTCGTGGTGT	qRT-PCR
PbLOX3-R	GTCATAGTGATGGCAGCCCC	qRT-PCR
PbEDS1-F	GGAGTTGCACAAGCTTTCCG	qRT-PCR
PbEDS1-R	CATCCTTACCGATCACCCCG	qRT-PCR
PbSARD1-F	TCGGATACCAACCAAGCAGC	qRT-PCR
PbSARD1-R	TTTCCAGCAGTGGGCTGAAT	qRT-PCR
PbNPR1-F	GGAACGACACGCCAGAATTG	qRT-PCR
PbNPR1-R	TCCAGACCGATCGAACTCCT	qRT-PCR
0029-PbMYC2-F	CGGTATCGATAAGCTTATGACGGACTACCGGATACCG	Dual luciferase assay
0029-PbMYC2-R	TAGAACTAGTGGATCCTCAAGTCTGGCGGTTTTCCC	Dual luciferase assay
0800-pPbCysp1-F	TAGAACTAGTGGATCCGAGGTTCGAAGGGTGGATGG	Dual luciferase assay
0800-pPbCysp1-R	CGGTATCGATAAGCTTACACATTCAGCATGGCGTGG	Dual luciferase assay
0800-pPbSAG39-F	TAGAACTAGTGGATCCGCCTTCGTGGGACACCATTA	Dual luciferase assay
0800-pPbSAG39-R	CGGTATCGATAAGCTTACTGTTGTAGAAGCAAGCTGGA	Dual luciferase assay
AD-PbMYC2-F	GCCATGGAGGCCAGTGAATTCATGACGGACTACCGGATACCG	Yeast one hybrid
AD-PbMYC2-R	CAGCTCGAGCTCGATGGATCCTCAAGTCTGGCGGTTTTCCC	Yeast one hybrid
AbAi-PbCysp1-F	AAAAGCTTGAATTCGAGCTCAGTTTTTCATAATGCTCTTGTCCG	Yeast one hybrid
AbAi-PbCysp1-R	ATGCCTCGAGGTCGATTTATGCGGATTGTCTTAAACTCAC	Yeast one hybrid
AbAi-pPbSAG39-F	TCTGAGTTCAGCGTACTTGGG	Yeast one hybrid
AbAi-pPbSAG39-R	AAGGTGGTAGAGAGAATGGCG	Yeast one hybrid
